# Supplementary material for: Advanced Glycation End-Products in Blood Serum—Novel Ischemic Stroke Risk Factors? Implication for Diabetic Patients
Source: J Clin Med. 2024 Jan 13;13(2):443. doi: 10.3390/jcm13020443 (PMC10816329; doi:10.3390/jcm13020443)
Supplement: Supplementary file 1 [file jcm-13-00443-s001.zip]

Archive with 1 entries (1 files):
- jcm-2727189-supplementary.xlsx
