# Supplementary material for: Advanced Glycation End-Products in Blood Serum—Novel Ischemic Stroke Risk Factors? Implication for Diabetic Patients
Source: J Clin Med. 2024 Jan 13;13(2):443. doi: 10.3390/jcm13020443 (PMC10816329; doi:10.3390/jcm13020443)
Supplement: Supplementary file 1 [file jcm-13-00443-s001.zip › jcm-2727189-supplementary.xlsx]

## Sheet: AGE-DATA
	LP	AGE	SEX	diabetes /glucose intolerance	Control =0	Advanced glycation products
		years	Men=0	No=0	TIA = 1
			Women = 1	Yes=1	Stroke =2	ug/ml
	1	61	0	0	0	2400
	2	70	0	0	0	2400
	3	75	1	1	0	911
	4	70	1	0	0	2344
	5	87	0	0	0	870
	6	56	1	0	0	290
	7	54	1	0	0	1547
	8	74	1	1	0	887
	9	53	0	0	0	2400
	10	67	0	1	0	351
	11	82	0	0	0	190
	12	78	1	0	0	336
	13	78	0	0	0	573
	14	61	1	0	0	675
	15	56	0	0	0	887
	16	51	1	0	0	835
	17	78	0	0	0	447
	18	81	0	0	0	646
	19	69	1	0	0	657
	20	79	1	0	0	552
	21	74	0	1	0	529
	22	69	1	0	0	525
	23	63	1	0	0	206
	24	76	1	0	0	1380
				0
				0
	27	52	0	1	1	9
	28	62	0	1	1	61
	29	86	1	1	1	2400
	30	82	1	1	1	1524
	31	76	1	0	1	1972
	32	80	1	1	1	1303
	33	86	0	0	1	2400
	34	85	1	0	1	2400
	35	69	1	1	1	1328
	36	78	1	0	1	2400
	37	43	1	0	1	1227
	38	60	1	0	1	2140
	39	63	1	0	1	784
	40	56	0	0	1	1383
	41	74	1	1	1	423
	42	89	1	0	1	518
	43	78	1	0	1	1398
				0
				0
	46	95	1	1	2	2400
	47	81	1	1	2	2400
	48	67	0	0	2	5
	49	79	0	0	2	240
	50	73	1	1	2	27
	51	65	1	0	2	1877
	52	84	1	1	2	212
	53	62	0	0	2	1411
	54	72	0	1	2	2400
	55	63	0	0	2	329
	56	76	1	0	2	2400
	57	88	1	1	2	1537
	58	63	1	0	2	877
	59	80	0	0	2	2400
	60	69	1	1	2	472
	61	64	1	1	2	2400
	62	96	1	1	2	2396
	63	70	1	1	2	2400
	64	79	1	1	2	1466
	65	73	1	1	2	2400
	66	75	0	0	2	972
	67	69	1	1	2	1935
	68	69	1	0	2	1152
	69	81	1	1	2	1929
	70	90	1	0	2	2400
	71	46	1	0	2	365
	72	84	0	1	2	2400
	73	89	1	0	2	1108
	74	72	0	1	2	588
	75	56	0	1	2	613
	76	80	1	0	2	1763
	77	55	1	1	2	2400
	78	79	0	1	2	933
	79	82	1	0	2	186
	80	84	0	1	2	2400

## Sheet: Arkusz4
	LP	AGE	SEX	diabetes /glucose intolerance	Control =0	Advanced glycation products
		years	Men=0	No=0	TIA = 1
			Women = 1	Yes=1	Stroke =2	ug/ml
	1	61	0	0	0	2400
	2	70	0	0	0	2400
	3	75	1	1	0	911
	4	70	1	0	0	2344
	5	87	0	0	0	870
	6	56	1	0	0	290
	7	54	1	0	0	1547
	8	74	1	1	0	887
	9	53	0	0	0	2400
	10	67	0	1	0	351
	11	82	0	0	0	190
	12	78	1	0	0	336
	13	78	0	0	0	573
	14	61	1	0	0	675
	15	56	0	0	0	887
	16	51	1	0	0	835
	17	78	0	0	0	447
	18	81	0	0	0	646
	19	69	1	0	0	657
	20	79	1	0	0	552
	21	74	0	1	0	529
	22	69	1	0	0	525
	23	63	1	0	0	206
	24	76	1	0	0	1380
				0
				0
	27	52	0	1	1	9
	28	62	0	1	1	61
	29	86	1	1	1	2400
	30	82	1	1	1	1524
	31	76	1	0	1	1972
	32	80	1	1	1	1303
	33	86	0	0	1	2400
	34	85	1	0	1	2400
	35	69	1	1	1	1328
	36	78	1	0	1	2400
	37	43	1	0	1	1227
	38	60	1	0	1	2140
	39	63	1	0	1	784
	40	56	0	0	1	1383
	41	74	1	1	1	423
	42	89	1	0	1	518
	43	78	1	0	1	1398
				0
				0
	46	95	1	1	2	2400
	47	81	1	1	2	2400
	48	67	0	0	2	5
	49	79	0	0	2	240
	50	73	1	1	2	27
	51	65	1	0	2	1877
	52	84	1	1	2	212
	53	62	0	0	2	1411
	54	72	0	1	2	2400
	55	63	0	0	2	329
	56	76	1	0	2	2400
	57	88	1	1	2	1537
	58	63	1	0	2	877
	59	80	0	0	2	2400
	60	69	1	1	2	472
	61	64	1	1	2	2400
	62	96	1	1	2	2396
	63	70	1	1	2	2400
	64	79	1	1	2	1466
	65	73	1	1	2	2400
	66	75	0	0	2	972
	67	69	1	1	2	1935
	68	69	1	0	2	1152
	69	81	1	1	2	1929
	70	90	1	0	2	2400
	71	46	1	0	2	365
	72	84	0	1	2	2400
	73	89	1	0	2	1108
	74	72	0	1	2	588
	75	56	0	1	2	613
	76	80	1	0	2	1763
	77	55	1	1	2	2400
	78	79	0	1	2	933
	79	82	1	0	2	186
	80	84	0	1	2	2400
